# Supplementary material for: Unsupervised Machine Learning of MRI Radiomics Features Identifies Two Distinct Subgroups with Different Liver Function Reserve and Risks of Post-Hepatectomy Liver Failure in Patients with Hepatocellular Carcinoma
Source: Cancers (Basel). 2023 Jun 15;15(12):3197. doi: 10.3390/cancers15123197 (PMC10296037; doi:10.3390/cancers15123197)
Supplement: Supplementary file 1 [file cancers-15-03197-s001.zip]

Archive with 1 entries (1 files):
- cancers-2390751-supplementary.pdf
